# Supplementary material for: Identification of Conserved Linear Epitopes on Viral Protein 2 of Foot-and-Mouth Disease Virus Serotype O by Monoclonal Antibodies 6F4.D11.B6 and 8D6.B9.C3
Source: Antibodies (Basel). 2024 Aug 7;13(3):67. doi: 10.3390/antib13030067 (PMC11348169; doi:10.3390/antib13030067)
Supplement: Supplementary file 1 [file antibodies-13-00067-s001.zip]

Archive with 1 entries (1 files):
- antibodies-3041794-supplementary.pdf
